# Supplementary material for: Development of Sustainable High Performance Epoxy Thermosets for Aerospace and Space Applications
Source: Polymers (Basel). 2022 Dec 14;14(24):5473. doi: 10.3390/polym14245473 (PMC9785596; doi:10.3390/polym14245473)
Supplement: Supplementary file 1 [file polymers-14-05473-s001.zip]

Archive with 1 entries (1 files):
- polymers-2079876-supplementary.pdf
